# Supplementary material for: Insights and perspectives on the enigmatic alary muscles of arthropods
Source: Front Cell Dev Biol. 2024 Jan 15;11:1337708. doi: 10.3389/fcell.2023.1337708 (PMC10822924; doi:10.3389/fcell.2023.1337708)
Supplement: Supplementary file 1 [file Table1.XLSX]

## Sheet: Feuil1
species name	characteristics and/or common name	Order; (sub)family	Linked human diseases	AM pair number	reference(s)
ADULTS
Aedes aegypti	hematophagous mosquito	Diptera; Culicidae	chikungunya, dengue, Zika (virus)		Leódido, A.C.M. et al., (2013)
Anopheles aquasalis	hematophagous mosquito	Diptera; Anophelinae	malaria (Plasmodium vivax)		Barbosa da Silva, H. et al., (2019)
Anopheles gambiae	hematophagous mosquito	Diptera; Anophelinae	malaria (Plasmodium falciparum); lymphatic filariasis	6	Glenn, J.D. et al. (2010)
Baculum extradentatum	walking stick	Phasmatodea; Clitumninae		10	Ejaz A. and Lange A.B. (2008)
Carausius morosus	common stick insect	Phasmatodea; Lonchodinae			Opoczynska-Sembratowa (1936), cited in Bullock, T. H. and Horridge, G. A. (1965).
Culex quinquefasciatus	hematophagous mosquito	Diptera; Culicidae	West Nile fever		Martins, GF, et al., (2011)
Drosophila melanogaster	fruit fly	Diptera; Drosophilidae		4	Curtis NJ. et al., (1999)
Glossina morsitans	tsetse (sleeping sickness) fly	Diptera; Glossinae	Trypanosomiasis (Trypanosoma brucei)	7	Meola, S. et al., (2003)
Manduca sexta	tobacco hawk moth	Lepidoptera; Sphingidae			Dulcis, PhD thesis, Univ. Arizona, (2004)
Marinogammarus marinus	Amphipod; freshwater shrimp	Amphipoda; Gammaridae		9	Alexandrowicz, J.S. (1954)
Panstrongylus megistus	kissing bug	Hemiptera; Reduviidae	Chagas disease (Trypanoma cruzi)	8	Nogueira NF and de Souza (1991)
Periplaneta americana	american coakroach	Blattodea; Blattidae			Adams ME et al., (1973)
Sphinx ligustri	privet hawk moth	Lepidoptera; Sphingidae			Wasserthal LT and Wasserthal W (1977)
Toxorhynchites theobaldi	phytophagous "elephant" mosquito	Diptera; Culicidae			Barbosa da Silva H (2019)
Rodniux prolixus	kissing bug	Hemiptera; Reduviidae	Chagas disease (Trypanoma cruzi)	7	Chiang RG et al., (1990)
Locusta migratoria	Migratory locust	Orthoptera; Oedipodinae			Miller TA et al., (1979)
Hyalophora cecropia	Giant silk moth	Lepidoptera; Saturniidae			Sanger JW and McCann FV (1968)
Caligo beltrao	purple owl	Lepidoptera; Morphinae			Wasserthal W and Wasserthal LT (1980)
LARVA/CATERPILLAR
Anopheles gambiae	hematophagous mosquito	Diptera; Anophelinae	malaria (Plasmodium falciparum); lymphatic filariasis	9	League GP et al., (2015)
Anopheles quadrimaculatus	hematophagous "march" mosquito	Diptera; Anophelinae	malaria (Plasmodium falciparum)		Jones JC (1954)
Bombyx Mori	domestic silk moth	Lepidoptera; Bombicidae		8	Ai H and Kuwasawa K (1995)
Calliphora erythrocephala	bow fly, house fly	Diptera; Calliphoridae		7	Lowne RT (1890); Jensen PV (1973)
Drosophila melanogaster	fruit fly	Diptera; Drosophilidae		7 +3*	Labeau EM et al., (2009); Boukhatmi H et al., (2014)
Manduca sexta	tobacco hawk moth	Lepidoptera; Sphingidae		7	Davis NT et al. (2001)
